# Supplementary material for: Antimicrobial Activity and Identification of the Biosynthetic Gene Cluster of X-14952B From Streptomyces sp. 135
Source: Front Microbiol. 2021 Aug 2;12:703093. doi: 10.3389/fmicb.2021.703093 (PMC8365161; doi:10.3389/fmicb.2021.703093)
Supplement: Supplementary file 2 [file Data_Sheet_1.ZIP]

Archive with 13 entries (12 files):
- figures1/
- figures1/13C NMR (500 MHz, CD3OD) spectrum of X-14952B.jpeg
- figures1/16s NJ tree normal.jpg
- figures1/1H NMR (500 MHz, CD3OD) spectrum of X-14952B.jpeg
- figures1/Antibacterial effects of  X-14952B.jpg
- figures1/Antifungal effects of X-14952B.jpg
- figures1/COG.jpg
- figures1/core-genome tree.jpg
- figures1/core-pan plot.jpg
- figures1/HREMS1.JPG
- figures1/HREMS2.JPG
- figures1/rape leaves.jpg
- figures1/wheat.jpg
