# Supplementary material for: Antimicrobial Activity and Identification of the Biosynthetic Gene Cluster of X-14952B From Streptomyces sp. 135
Source: Front Microbiol. 2021 Aug 2;12:703093. doi: 10.3389/fmicb.2021.703093 (PMC8365161; doi:10.3389/fmicb.2021.703093)
Supplement: Supplementary file 3 [file Data_Sheet_2.ZIP]

Archive with 7 entries (6 files):
- figures2/
- figures2/Incomplete amino acid sequence alignment of AT, KR, DH, and ER domains in X-14952B biosynthesis.jpg
- figures2/MLtree.jpg
- figures2/MPtree.jpg
- figures2/pan-genome tree.jpg
- figures2/pepper.jpg
- figures2/pertal diagram.jpg
